# Supplementary material for: Chromatin variation associated with liver metabolism is mediated by transposable elements
Source: Epigenetics Chromatin. 2016 Jul 8;9:28. doi: 10.1186/s13072-016-0078-0 (PMC4939004; doi:10.1186/s13072-016-0078-0)
Supplement: Supplementary file 2 — 10.1186/s13072-016-0078-0 Counts of TEs in subfamilies. [file 13072_2016_78_MOESM2_ESM.xls]

## Sheet: (Table S2) TE-counts
Table S2. Counts of TEs in subfamilies.
Names of TE subfamily	Counts in Most Variable FAIRE Sites	Counts in Least Variable (common) FAIRE Sites	Counts in Random Sites (20 simulation)	Total Counts in Mouse Genome (mm9)
L1Md_T	42	0	58.35	23234
L1Md_F2	34	1	105.05	65451
IAPEz-int	15	0	17.25	7826
L1Md_F	12	0	11.7	5937
RCHARR1	9	0	5	6651
L1Md_A	24	2	38.75	16293
MTE2b	7	0	11.05	14490
RLTR4_MM-int	7	0	1.2	502
Tigger7	7	0	4.9	5828
IAPLTR1_Mm	6	0	2.1	1511
L1_Mus4	6	0	14.6	11073
RLTR45-int	6	0	2.2	2294
L1VL4	10	1	12.2	6954
RLTRETN_Mm	15	2	3.1	2864
IAPLTR2_Mm	4	0	2.7	2285
L1M2	4	0	18.5	18591
L1M4	4	0	9.8	12388
MER21B	9	1	3.6	3495
MTE2a	9	1	13.05	15455
RLTR26	4	0	1.7	2048
RLTR44C	4	0	0.25	202
L1Md_F3	8	1	21.85	15614
L1_Mur2	8	1	21.1	19348
L1MC4a	3	0	3	3655
L1_Mm	7	1	17.05	15845
L1VL1	3	0	4.1	2852
Lx	3	0	29.2	24366
Lx4A	3	0	12.85	10668
MER44B	3	0	0.85	1043
MER44D	3	0	0.6	721
MTA_Mm	3	0	17.15	15531
MTEa-int	3	0	1.8	1396
ORR1A3-int	3	0	2.95	2455
ORR1D1	3	0	20.3	21222
RLTR1B	3	0	2.1	1559
RLTR1D	3	0	0.5	511
RLTR28	3	0	2.8	2016
RLTR6_Mm	3	0	0.9	1202
RMER12B	3	0	1.1	1038
RMER13A	3	0	3.75	2926
RMER16-int	3	0	4.8	3621
RMER20A	3	0	1.25	1693
RMER4B	3	0	5.2	5082
RMER6B	3	0	1.9	2008
MER20	6	1	5.45	5996
Lx6	9	2	30.9	29266
IAPEY3-int	2	0	2.45	2324
L1MA9	2	0	4.9	4608
L1MB4	2	0	2.25	2718
L1MCa	2	0	3.65	3656
L1MEc	2	0	4.05	5386
L1_Mus1	5	1	36.5	27653
L1_Mus2	5	1	28.2	19548
LTR16A	2	0	1.85	1500
LTR40c	2	0	0.3	245
LTRIS_Mus	5	1	1.2	879
Lx2B	2	0	17	12773
Lx4B	2	0	14.85	11010
MER102a	2	0	0.3	392
MER103	2	0	0.25	696
MER58B	2	0	2.55	2815
MLT1G3	2	0	1.7	1067
MLT1H2	2	0	0.9	1050
MMERGLN-int	2	0	2.3	842
MuLV-int	2	0	0.45	474
ORR1A3	2	0	4.5	4389
ORR1D2	8	2	13.25	15360
RLTR10A	2	0	1.1	1205
RLTR10E	2	0	1	688
RLTR10-int	2	0	3.95	2708
RLTR11A2	5	1	3.35	3350
RLTR15	2	0	5.7	5513
RLTR17	2	0	3.6	2701
RLTR18	2	0	1.95	1844
RLTR44B	2	0	0.15	247
RLTR44E	2	0	0.15	121
RLTR44-int	2	0	0.45	635
RLTR9D	2	0	0.85	826
RMER10A	2	0	4.55	4456
RMER13B	2	0	2.65	2196
RMER15-int	2	0	2.7	3115
RMER17A2	2	0	2.1	2297
RMER17C-int	2	0	2.05	1926
RMER19A	2	0	2.3	2200
L1_Mus3	4	1	34.6	24126
L3	9	3	8.75	9768
L4	4	1	3.05	4028
MMVL30-int	4	1	1.15	925
RMER17B	4	1	5.5	3780
RMER19B	8	3	8.15	5926
Charlie1	1	0	0.95	1054
Charlie13a	1	0	0.2	185
Charlie2b	1	0	0.95	806
Charlie5	1	0	1.8	1538
ETnERV-int	1	0	0.65	404
FordPrefect	1	0	0.2	304
HERV16-int	1	0	0.4	438
IAPEy-int	1	0	1.1	727
IAPLTR2a	1	0	0.9	983
L1M3e	1	0	0.5	641
L1MA4A	1	0	2.15	2668
L1MA8	1	0	3	3839
L1MC3	1	0	5.2	5330
L1Md_Gf	1	0	2.35	994
L1ME3	1	0	1.2	1250
L1MEd	1	0	0.45	1051
L3b	1	0	1.25	1705
LTR16A1	1	0	0.7	778
LTR16B2	1	0	0.3	384
LTR84b	1	0	0.15	185
LTRIS2	1	0	1.1	1439
Lx2A1	1	0	2.65	2716
Lx2A	1	0	1.5	1394
Lx3C	1	0	10.85	8467
Lx7	5	2	42.5	42027
MamRep488	1	0	0	29
MARNA	1	0	0.5	559
MER102b	1	0	0.6	513
MER117	1	0	0.3	876
MER2	1	0	7.35	9879
MER45B	1	0	0.65	688
MER46C	1	0	0.7	789
MER47A	1	0	0.05	135
MER63D	1	0	0.7	944
MER89-int	1	0	0.05	97
MER92B	1	0	0.05	240
MER97a	1	0	0.05	57
MLT1B	3	1	7.9	9348
MLT1E3	1	0	1.2	1031
MLT1F2	1	0	2.55	2292
MLT1G3-int	1	0	0.1	55
MLT1H	1	0	1.8	2326
MLT1J1	1	0	0.75	1131
MLT1J-int	1	0	0.25	509
MLT2D	1	0	1.65	1564
MMETn-int	1	0	2.85	1965
MTC-int	1	0	3.5	3550
MTD-int	1	0	1.9	2482
MT-int	1	0	0.5	431
MURVY-LTR	3	1	1	1489
MusHAL1	1	0	6.45	5895
MYSERV6-int	1	0	3.95	3158
ORR1A1	1	0	3.75	4255
ORR1A4	1	0	6.5	7769
ORR1C2	1	0	9.95	11826
ORSL-2b	1	0	0.4	209
RLTR10	1	0	3.3	2929
RLTR10C	1	0	2.3	1788
RLTR10D	1	0	1	882
RLTR12B	1	0	2.65	2939
RLTR13A	1	0	0.55	377
RLTR13C2	1	0	1.6	930
RLTR13D3	1	0	1	801
RLTR16	1	0	2.55	2360
RLTR18B	1	0	2.55	2369
RLTR20B3	1	0	1.75	2403
RLTR22_Mur	1	0	3.95	3625
RLTR27	1	0	1.05	1637
RLTR31A_Mm	1	0	1.15	1012
RLTR31_Mur	1	0	0.85	648
RLTR33	1	0	1.75	1583
RLTR45	1	0	1.6	1685
RLTR4_Mm	1	0	0.35	222
RLTR9A	1	0	0.9	1791
RMER17A	1	0	2.1	1809
RMER17D	1	0	1.5	1178
RMER17D2	1	0	1.35	1734
RMER5	3	1	7.6	7415
RMER6A	1	0	4.9	3987
MTD	29	15	41.65	50109
ID4_	14	8	21.35	26405
L1MC1	4	2	6.05	5619
L1VL2	4	2	6.6	4520
Charlie12	2	1	0.65	899
Charlie8	2	1	0.35	719
L1MD	2	1	6.5	6285
L1_Mur3	2	1	30.2	27264
LTR53	2	1	0.3	273
MERVL-int	2	1	7.1	2599
MTB	2	1	7.85	6393
MTC	8	5	25.25	26761
MTE-int	2	1	5.8	5136
RLTR21	2	1	3.2	3539
MT2B	12	8	13.05	16606
B4	28	20	50.7	63984
B2_Mm2	29	21	74.5	89635
B1_Mur4	23	17	33.6	40539
L1M5	7	5	14.6	17544
MLT1A	3	2	3.9	5033
PB1	11	8	11.8	13667
MTEb	4	3	8.85	12207
Lx5	5	4	33.6	28509
L2c	7	6	9.65	11803
PB1D9	15	13	22.9	29287
B4A	31	28	86.95	106408
RSINE1	65	59	89.9	115483
B1_Mur2	18	18	26.45	31802
B2_Mm1a	5	5	16	18354
B2_Mm1t	10	10	21	23118
Charlie19a	1	1	0.25	240
Charlie1b	1	1	0.35	855
ID4	11	11	19.4	23957
L1MA4	1	1	7.55	7484
L1MA7	1	1	2.8	3248
L1MB3	1	1	4.8	5357
L1MB5	1	1	4	3769
L1MB8	1	1	6.05	6004
L1MEf	1	1	3.25	3524
LTR16C	1	1	1.2	1365
Lx3B	1	1	5.9	5831
MER3	1	1	2.3	2948
MER53	1	1	0.65	1683
MER5B	3	3	3.65	4971
MER77	1	1	0.7	875
MLT1A1	2	2	6.55	9356
MLT1C	1	1	7.4	7782
MLT1J	2	2	3.15	2938
MLT2B2	1	1	0.95	1340
MuRRS4-int	1	1	2.8	2895
ORR1B1	1	1	14.25	16289
RLTR25A	1	1	3.95	3222
RLTR46	2	2	0.45	592
RMER12	1	1	5.2	5715
RMER17C	3	3	7.95	8430
RMER4A	2	2	2.7	3106
B3A	32	33	74.45	92388
MIRc	22	24	17.65	21284
PB1D10	37	41	54.85	72983
ORR1E	8	9	23.75	28160
MIR	31	35	33.7	42945
B3	49	57	121.25	147277
B1F1	15	18	17.75	20755
B1_Mus1	39	47	73.6	93733
L2b	9	11	8.85	12890
ID_B1	62	79	87.9	111246
MTEa	6	8	18.8	21182
ETnERV2-int	2	3	7.95	5884
MIR3	11	15	6.95	9048
B1_Mus2	27	37	56.45	70597
MIRb	27	38	30.75	39832
B1_Mm	14	20	33.15	42397
MER5A	4	6	6.65	8684
B1_Mur3	11	16	18.35	24658
Charlie1a	1	2	1.85	2658
Charlie4a	1	2	1.1	1115
HAL1	1	2	3.1	3825
ID2	1	2	4	5637
L1MD3	1	2	1.8	2484
L1MEg	1	2	3.85	4286
MLT1A0	1	2	8.5	10496
ORR1A2	1	2	13.95	14647
RMER6C	1	2	4.95	4853
Lx8	8	13	66.7	65407
URR1B	6	10	14.85	16903
B1F2	5	9	12.1	16782
B1_Mur1	17	29	29.4	37980
L1MC4	2	4	4.7	6020
L2	5	9	15.15	17627
RMER15	2	4	15.9	17921
URR1A	4	8	14.55	17462
B1F	16	30	37.15	45775
Arthur1A	0	1	0.05	152
BGLII_B	0	1	2.65	1775
CR1_Mam	0	1	0.2	267
HAL1-2a_MD	0	1	0.75	1302
HAL1N1_MD	0	1	0	5
Kanga1d	0	1	0.05	128
L1M3	0	1	6.1	7083
L1M	0	1	0.15	470
L1M4c	0	1	2.9	3047
L1MB2	0	1	2.5	2917
L1MB7	0	1	6.65	6940
L1MC5	0	1	1.75	2621
L1MD1	0	1	2.35	2300
L1ME1	0	1	4.05	5235
LTR31	0	1	0.05	199
LTR33	0	1	1.05	1459
LTR33B	0	1	0.2	353
LTR41	0	1	0.65	512
LTR50	0	1	0.55	549
LTR65	0	1	0.05	165
LTR79	0	1	0.3	380
LTR88b	0	1	0.05	180
MamRep1161	0	1	0.15	265
MER115	0	1	0.55	569
MER34A	0	1	0.85	700
MER44A	0	1	0.4	587
MER58A	0	1	2.7	3746
MER5A1	1	3	3.4	3901
MER63A	0	1	0.7	649
MER63B	0	1	0.85	719
MER63C	0	1	0.3	467
MER76	0	1	0.05	240
MER91B	0	1	0.3	215
MER96B	0	1	0.45	420
MERVL_2A-int	0	1	4.45	3762
MLT1D	1	3	6.9	8382
MLT1E1A	0	1	0.6	1155
MLT1E2	0	1	1.45	1833
MLT1H1	0	1	0.7	992
MLT1I	1	3	1.4	1793
MLT2B4	0	1	1.5	1871
MLT2C1	0	1	0.5	870
ORR1D2-int	0	1	1.3	1364
PB1D7	14	29	19.25	24985
Ricksha_c	0	1	0.5	383
RLTR13D1	0	1	1	755
RLTR13D5	0	1	0.5	705
RLTR23	0	1	2.4	3026
RLTR25B	1	3	3.7	4500
RLTR31_Mm	0	1	1	1178
RLTR41	0	1	2.35	1911
RMER21A	0	1	0.6	632
RodERV21-int	0	1	3.1	1848
L2a	8	18	18.75	23161
MIRm	7	17	6.75	8661
MLT1G1	1	4	1.1	1074
ID	2	7	5.2	7858
HAL1-3A_ME	0	2	6.05	6749
L1MA5	0	2	4.2	4975
L1MDb	0	2	0	573
L1ME4a	0	2	1.25	1778
LTR41B	0	2	0.5	286
Lx9	1	5	55.15	56621
MER33	0	2	2.3	2699
MER81	0	2	0.7	506
MT2B2	0	2	3.5	3958
MTA_Mm-int	0	2	4.35	3024
RLTR19-int	0	2	2.2	2543
RLTR20C	0	2	1.45	1408
L1MDa	0	3	4.05	3489
LTR33A_	0	3	0.25	475
RMER30	0	3	3	3573
MLT1K	0	4	3.05	2798
MLT-int	0	4	0.7	849
L1MC	0	5	4.95	6484
